# Supplementary material for: Design of a Multiparametric Perfusion Bioreactor System for Evaluating Sub-Normothermic Preservation of Rat Abdominal Wall Vascularized Composite Allografts
Source: Bioengineering (Basel). 2024 Mar 25;11(4):307. doi: 10.3390/bioengineering11040307 (PMC11047557; doi:10.3390/bioengineering11040307)
Supplement: Supplementary file 1 [file bioengineering-11-00307-s001.zip]

Archive with 1 entries (1 files):
- bioengineering-2880808-supplementary.pdf
